# Supplementary material for: Novel genomic regions on chromosome 5B controlling wheat powdery mildew seedling resistance under Egyptian conditions
Source: Front Plant Sci. 2023 May 10;14:1160657. doi: 10.3389/fpls.2023.1160657 (PMC10208068; doi:10.3389/fpls.2023.1160657)
Supplement: Supplementary file 6 [file Table_1.xlsx]

## Sheet: TableS1
Table S1. List of the tested genotypes, their PI number, country, and seedling IT in each experiemnts
name	PI	Country	Exp.I	Exp.II.
II-39-7	CItr12782	United States	0	8
Isogenic: ISr11-Sa	CItr14172	United States	0	8
Firwhill	PI107608	Australia	0	3.66667
Little Tich	PI112344	United Kingdom	0	8.33333
17	PI172198	Australia	0	3.33333
Javelin 48	PI201414	Australia	0	3.66667
Atson	PI260895	United Kingdom	0	7
GN 14	PI273382	Canada	0	3.33333
King's Red	PI283821	Australia	0	3.33333
Pavlodarskaja I	PI438966	Kazakhstan	0	6
Pirotriks 28	PI438967	Kazakhstan	0	8.33333
1372	PI525434	Morocco	0	7
IWA8600037	PI623086	Iran	0	7
IWA8614379	PI626588	Iran	0	7
Giza-168	-	Egypt	1	2
QADRY 001	-	Egypt	1	2
Gimmeiza-12	-	Egypt	1	3.33333
QADRY 005	-	Egypt	1	1.33333
QADRY 007	-	Egypt	1	0
Beni Swief-6	-	Egypt	1	1.33333
Sohag-1	-	Egypt	1	2.33333
GIMMIZA11	-	Egypt	1	4
Ciccio	-	Italian	1	3.33333
Nelin	-	Sudani	1	2.33333
20- McNair 701 (McN)	-	Unknown	1	3.33333
Thatcher (Lr1)	-	Unknown	1	3.66667
ELS 6404-63-4	CItr14607	Ethiopia	1	3.33333
Heines Kolben	PI184634	Germany	1	4
9425	PI195071	Ethiopia	1	3.66667
Koga II	PI243191	Germany	1	3.33333
1864	PI273990	Ethiopia	1	3
Kolibri	PI343730	Germany	1	2.66667
Heines 110	PI351904	Germany	1	3
MG 27967	PI469080	Greece	1	1.33333
Ghati	PI542658	Algeria	1	3.33333
LRS-1F193	PI552987	Canada	1	1.33333
Giza-152	-	Egypt	2	1.33333
Giza-156	-	Egypt	2	2.33333
Giza-171	-	Egypt	2	3.33333
QADRY 002	-	Egypt	2	0
GIMMIZA11	-	Egypt	2	3.33333
QADRY 004	-	Egypt	2	2.33333
Sohag-3	-	Egypt	2	2.33333
Sohag-5	-	Egypt	2	3.33333
Rusty	-	Unknown	2	0
Debra-1	-	Unknown	2	3.33333
Habb	CItr15139	Saudi Arabia	2	7
Hmira	CItr15467	Tunisia	2	3
Preston	CItr3328	Canada	2	4
Currawa	PI113916	Australia	2	3.33333
Equator KTI	PI191638	Kenya	2	7
5401	PI243679	Iran	2	8.33333
Gerbya	PI261822	Saudi Arabia	2	8.66667
Kolibri	PI313101	Germany	2	1
Kolben II	PI321700	Germany	2	3.66667
Hostianum	PI330535	United Kingdom	2	8
Fasan	PI351758	Germany	2	3
Krasnaja Zvezda	PI372134	Kazakhstan	2	7
8-5	PI384101	Ethiopia	2	3.66667
MG 27973	PI469085	Greece	2	1.33333
MG 27981	PI469093	Greece	2	1.33333
Solitaire	PI520532	United Kingdom	2	2
1004b	PI525211	Morocco	2	7
1018d	PI525221	Morocco	2	8.33333
1066	PI525253	Morocco	2	4
1137	PI525283	Morocco	2	2
Kule	PI532252	Oman	2	8.66667
Mufsegha	PI532255	Oman	2	9
Hamira	PI532258	Oman	2	8.33333
Kule	PI532259	Oman	2	8.66667
Kule	PI532260	Oman	2	8.33333
Musane	PI532264	Oman	2	8.33333
DK-22S	PI599988	United States	2	8.66667
93-11-14-2-2	PI630979	Canada	2	3.66667
Karabalykskaya 92	PI639458	Kazakhstan	2	8.66667
Giza-148	-	Egypt	3	2.66667
MISR	-	Egypt	3	2.33333
MISR2	-	Egypt	3	2.33333
Sids-1	-	Egypt	3	1.33333
SIDS12	-	Egypt	3	1
Sids-14	-	Egypt	3	2.33333
SAKHA93	-	Egypt	3	3.33333
QADRY 003	-	Egypt	3	1.33333
Gimmeiza-07	-	Egypt	3	1.33333
GIMMIZA10	-	Egypt	3	3.33333
Beni Swief-1	-	Egypt	3	1.33333
QADRY 006	-	Egypt	3	0
Beni Swief-7	-	Egypt	3	3.33333
SAKHA94	-	Egypt	3	2
CSA	-	Italian	3	3.33333
NARC-2011 (Misr-1)	-	Pakistani	3	2.66667
LMPG-6	-	Unknown	3	2.33333
Little Club	-	Unknown	3	4
Svevo	-	Unknown	3	2.66667
4617	PI135048	Afghanistan	3	3.33333
FL Col 4408	PI158409	Australia	3	2
Carstens Sommerweizen	PI180617	Germany	3	3.66667
13122	PI212632	Afghanistan	3	4
1668	PI222677	Iran	3	3.66667
Kenora	PI268328	Australia	3	3.66667
Dan	PI283845	Australia	3	2.33333
Glaive	PI371825	Australia	3	2.33333
34-4	PI384237	Ethiopia	3	2.66667
Bindawarra	PI464645	Australia	3	0.333333
Laura	PI518648	Canada	3	2.33333
Ghati	PI542666	Algeria	3	2.66667
Sudani	PI542675	Algeria	3	4
78M-352-001-001	PI556465	Canada	3	3.66667
IWA8613474	PI626260	Iran	3	4
Yanward	PI67338	Australia	3	3.33333
Giza-36	-	Egypt	4	1.33333
Sakha-08	-	Egypt	4	1.33333
GIMMIZA9	-	Egypt	4	NA
Shandweel-1	-	Egypt	4	2.33333
SIDS13	-	Egypt	4	0
Line E	-	Unknown	4	3.33333
Morocco	-	Unknown	4	3.33333
26.528	CItr15314	Afghanistan	4	3.33333
4453/31	PI115838	Germany	4	3.66667
57	PI134128	Afghanistan	4	2.33333
8191	PI154279	Algeria	4	3.33333
9290	PI154282	Algeria	4	3.66667
Strain No. 1020/42	PI180640	Germany	4	3.66667
Janetzkie Somerwizen	PI191600	Germany	4	3.33333
0	PI202828	Iran	4	3.33333
110	PI220127	Afghanistan	4	1.33333
Medeah	PI25989	Algeria	4	3.66667
Bahri Sirhosha	PI347110	Afghanistan	4	3.33333
419	PI366566	Afghanistan	4	3.66667
732	PI366667	Afghanistan	4	3.33333
756	PI366685	Afghanistan	4	3
MG 27959	PI469072	Greece	4	2
Ghati	PI542652	Algeria	4	3.66667
Manga	PI542659	Algeria	4	3.66667
Hamra	PI542668	Algeria	4	3.66667
IWA8600064	PI623097	Iran	4	3.33333
Kaundouhari	PI182711	Syria	5	9
110	PI481917	Sudan	5	8.66667
1054a	PI525246	Morocco	5	7
1130	PI525282	Morocco	5	8.66667
Kule	PI532249	Oman	5	3
Musane	PI532263	Oman	5	8.33333
Musane	PI532268	Oman	5	8.33333
Kule	PI532269	Oman	5	7
Musane	PI532272	Oman	5	6
15039	PI574347	Saudi Arabia	5	7.66667
Spinkcota	PI583670	United States	5	8.66667
IWA8609175	PI624934	Iran	5	4
Maiah	CItr15142	Saudi Arabia	8	8.66667
Hmira	CItr15434	Tunisia	8	8.66667
ND 466-1	CItr15791	United States	8	8.66667
B-5	PI182703	Syria	8	8.66667
Kenya Governor	PI237655	Kenya	8	8.33333
R64	PI238391	Kenya	8	8.33333
Samma	PI261824	Saudi Arabia	8	8.66667
Ritchie	PI279454	United Kingdom	8	8
Maris Ensign	PI339818	United Kingdom	8	5
0	PI343715	Saudi Arabia	8	9
0	PI343716	Saudi Arabia	8	7
15	PI381963	Iran	8	7
Kzyl Bas	PI393970	Kazakhstan	8	8.66667
Al'borubrum 50	PI438961	Kazakhstan	8	7
109	PI481916	Sudan	8	7.33333
Mugami	PI52227	Sudan	8	8.66667
1018b	PI525219	Morocco	8	8.33333
1049	PI525241	Morocco	8	4
1127	PI525280	Morocco	8	8.66667
1162	PI525295	Morocco	8	8.66667
1359	PI525326	Morocco	8	8.33333
1116	PI559967	Morocco	8	9
15023	PI574344	Saudi Arabia	8	8.33333
15037	PI574346	Saudi Arabia	8	8.66667
15040	PI574348	Saudi Arabia	8	8.66667
Hutch	PI595213	United States	8	8
99ID484	PI619360	United States	8	8.33333
IWA8600840	PI623207	Iran	8	1.33333
IWA8608569	PI624578	Iran	8	7
IWA8610827	PI625330	Iran	8	8.33333
Baladi	CItr15140	Saudi Arabia	9	2
3362-80	CItr15456	Tunisia	9	8.33333
Ajili	CItr15468	Tunisia	9	7
Gandum	PI137758	Iran	9	0
6-month wheat	PI145718	Saudi Arabia	9	8.66667
36	PI145723	Saudi Arabia	9	8.66667
Rhodesian Sabanero	PI230202	Kenya	9	9
Rhodesian Sabanero	PI237658	Kenya	9	8.66667
Meskren	PI262667	Kazakhstan	9	7.33333
Rothwell Sprite	PI337605	United Kingdom	9	5
Boudahaika	PI410909	Morocco	9	7
Grekum 105	PI438962	Kazakhstan	9	9
105	PI481915	Sudan	9	8.66667
1254	PI525318	Morocco	9	8.66667
OK91G158	PI561910	United States	9	8.66667
15034	PI574345	Saudi Arabia	9	7
OR9630064	PI620714	United States	9	8.66667
IWA8606158	PI623509	Iran	9	9
Yuzhnaya 12	PI592070	Kazakhstan	NA	NA
IWA8610524	PI625253	Iran	NA	NA

## Sheet: TableS2
Table S2. list of differential lines tested in the tested experiments (Exp.I., and Exp.II.)
				Exp.I.			average	Exp.II.			average
Clutivar	Gene	Chrom	Reference	R1	R2	R3	LIT	R1	R2	R3	LIT
NC09BGTA6	NCA6	7A	https://www.frontiersin.org/articles/10.3389/fpls.2022.897697/full	0	0;	0;	0	0;	0;	0;	0
NC06BGTAG13	NCAG13	UN		0;	0;	0;	0	0	0;	0;	0
MocZlatka	PM1b	7AL		0;	0;	0;	0	0	0	0	0
NC99BGTAG11	Pm37	7AL	https://pubmed.ncbi.nlm.nih.gov/18092148/	0;	0;	0;	0	0;	0;	0;	0
5-BIL29	Pm36	5B	5B_review	0;	2	2	1.33	0	0;	0;	0
NC06BGTAG12	MIAG12	7AL	https://www.ars.usda.gov/research/publications/publication/?seqNo115=238695	0	0;	0;	0	1	0;	0;	0.33
NC96BGTD7	Pm34	5DL	https://pubmed.ncbi.nlm.nih.gov/16953419/	1	1	1	1	0;	1	1	0.67
CI14121	Pm3b	1A		0	0;	0;	0	1	2	2	1.67
CI14118	Pm2a	5DS	https://www.sciencedirect.com/science/article/pii/S2214514119301229	1	1	1	1	2	2	3	2.33
NC96BGTA5	Pm25	1A	https://www.researchgate.net/publication/23409069_A_Major_Gene_for_Powdery_Mildew_Resistance_Transferred_to_Common_Wheat_from_Wild_Einkorn_Wheat	0;	1	4	1.6	1	3	4	2.67
NC069BGTUM15	MIUM15	7A		0;	0;	0;	0	2	3	4	3
NC96BGTD3	Pm35	5DL	https://pubmed.ncbi.nlm.nih.gov/17356863/	0	0;	0;	0	3	3	3	3
CI14120	Pm3a	1A	https://www.ncbi.nlm.nih.gov/pmc/articles/PMC1256003/	0;	1	1	0.67	2	3	4	3
Kavkaz	Pm8	7D	https://pubmed.ncbi.nlm.nih.gov/24162196/	2	2	2	2	2	3	4	3
Amigo	Pm17	7D		0;	0;	0;	0	2	4	4	3.33
CI14123	Pm4a	2A	https://www.frontiersin.org/articles/10.3389/fpls.2022.931778/full#:~:text=These%20include%20five%20resistance%20alleles,long%20arm%20of%20chromosome%202A.	0	0;	0;	0	3	3	4	3.33
Coker747	Pm6	2B		0;	0;	0;	0	3	3	4	3.33
NC09BGTS16	Pm53	5B	https://sci-hub.wf/10.1007/s00122-014-2430-8	1	1	1	1	3	3	4	3.33
CI14114	Pm1a	7AL	https://nph.onlinelibrary.wiley.com/doi/full/10.1111/nph.17075	0	1	1	0.67	3	4	4	3.67
Ronos	Pm4b	2A		0;	1	1	0.67	3	4	4	3.67
Jagalene (PI631376)	none			4	4	4	4	4	4	4	4

## Sheet: TableS3
Table S3. Mean square of powdery mildew seedling resistance in 198 spring wheat core collection in each of the testes experiments (Exp.I., and Exp.II.)
S.O.V.	Exp.I.		Exp.II.
	d.f	M.S.	d.f	M.S.
Replication (R)	2	13.17**	2	1.86
Genotype (G)	195	26.96**	195	1763**
GR	390	0.24	390	1.18
Total	587	--	587	--
HERITAB	0.99		0.93
*P<0.05 **P<0.01

## Sheet: TableS4
Table S4. List of common resistant genotypes in Exp.I. and Exp.II., their country of origin, and plant ID.
Genotype Names	country	IT		Linear IT
		2021	2022	2021	2022
Giza-152	Egypt	2	1.33333	5	3
MG 27967	Greece	1	1.33333	2	3
Kolibri	Germany	2	1	5	2
Hmira	Tunisia	1	1.33333	2	3
QADRY 001	Egypt	1	2	2	5
MG 27981	Greece	2	1.33333	5	3
Giza-168	Egypt	1	2	2	5
1066	Morocco	1	1.66667	2	4
QADRY 002	Egypt	2	0	5	0
Beni Swief-6	Egypt	1	1.33333	2	3
QADRY 005	Egypt	1	1.33333	2	3
IWA8609175	Iran	2	1.66667	5	4
Kule	Oman	2	1.33333	5	3
Solitaire	United Kingdom	1	1	2	2
Rusty	Unknown	2	0	5	0
QADRY 007	Egypt	1	0	2	0
LRS-1F193	Canada	1	1.33333	2	3
1137	Morocco	1	1	2	2
MG 27973	Greece	2	1.33333	5	3

## Sheet: TableS5
Table S5. List of significant SNPs associated with powdery mildew resistance in Exp.I. (upper part) and Exp.II. (lower part).
Exp.I.
SNP	CHROM	POS	R2	target allele	allele effect	P-value	Gene model harboring the significant marker	Gene model position	Functional annotation
S1B_23978410	1B	23978410	13.469	T	-1.47494	0.000313035	NA
AX-111521718	1B	570026268	6.282	A	-0.99	0.000297041	TraesCS1B02G342000	570,025,130-570,030,758	Outer envelope protein 80, chloroplastic
wsnp_Ex_rep_c107911_91350866	1B	570277193	5.841	C	-0.92	0.000911409
wsnp_Ex_rep_c107911_91350930	1B	570277257	6.035	C	-0.922178	0.000911409
wsnp_Ex_c21198_30327016	1B	570293242	6.467	A	-0.920299	0.000722659	TraesCS1B02G342200	570,291,916-570,303,585	Proline--tRNA ligase
AX-158544943	1B	570482957	6.507	A	-0.935286	0.000692219	NA
AX-158532072	1B	656680044	5.056	A	-0.837186	0.000323713	NA
S2A_541391824	2A	541391824	10.469	C	-2.01776	0.000477939	TraesCS2A02G315700	541,391,385-541,392,976	Reductase 1
Kukri_c57491_156	2B	440825097	3.668	C	-0.984653	0.000870477	TraesCS2B02G308000	440,814,041-440,825,740	Initiation factor 4F subunit (DUF1350)
S2B_456976688	2B	456976688	4.679	T	-1.3054	0.000631425	NA
S2B_462888780	2B	462888780	8.458	C	-1.34317	0.000110973	TraesCS2B02G323700	462,886,939-462,895,157	protein kinase family protein
S2B_716978432	2B	716978432	15.474	G	-1.51891	0.00056093	TraesCS2B02G521900	716,977,972-716,978,421	SAUR-like auxin-responsive protein family
TA003589-0518	3A	8865666	7.149	G	-0.82635	0.000803848	TraesCS3A02G010000	8,861,309-8,865,850	TPX2 (Targeting protein for Xklp2) family protein
AX-110485532	3A	8907582	7.311	T	-0.83064	0.000592562	TraesCS3A02G010300	8,907,860-8,910,450	Glycosyltransferase
RAC875_c65573_410	3A	742768234	3.243	C	-1.65961	0.000801079	TraesCS3A02G528900	742,765,672-742,770,201	Vacuolar-processing enzyme
wsnp_Ku_c61953_63254478	4A	103077392	0.824	G	-0.859216	0.000890345	TraesCS4A02G094800	103,073,926-103,083,662	Serine/arginine repetitive matrix protein 1
AX-158524654	4A	605084611	3.691	A	-0.907837	0.000479966	TraesCS4A02G314900	605,085,385-605,087,313	Sugar transporter, putative
wsnp_Ra_c16476_25132652	4A	629860823	3.573	G	-1.02587	0.000670785	TraesCS4A02G356100	629,857,142-629,860,968	Actin PF00022
Kukri_c33315_159	4A	630764575	3.336	T	-1.01263	0.000973545	TraesCS4A02G357100	630,758,709-630,771,762	DNA-directed RNA polymerase subunit
AX-158583314	4B	17017706	4.872	C	-0.863823	0.000500732	TraesCS4B02G023300	17,017,132-17,019,148	AGAMOUS-like MADS-box transcription factor
Kukri_c52413_282	4B	21553917	4.508	A	-0.912107	0.000942014	TraesCS4B02G029300	21,550,605-21,554,291	NADH dehydrogenase
Jagger_c1611_158	5A	462165351	2.661	C	-1.26685	0.000422025	TraesCS5A02G248400	462,163,144-462,165,504	Plastid-targeted protein 4
RAC875_c42037_363	5A	466615960	1.91	A	-1.17599	0.000898655	TraesCS5A02G251000	466,613,630-466,618,420	Chaperone protein htpG family protein
Kukri_c6266_260	5A	607682915	3.163	A	-0.876402	0.000589272	TraesCS5A02G421600	607,680,294-607,684,688	S-adenosyl-L-methionine-dependent methyltransferases superfamily protein	https://www.frontiersin.org/articles/10.3389/fgene.2021.661742/full
AX-158558680	5A	607806114	5.1	C	-1.01888	0.000201122	NA
BS00079166_51	5B	7706188	5.165	A	-1.37602	3.11611e-05	TraesCS5B02G006500	7,706,077-7,709,832	Lipoxygenase
AX-158586349	5B	7935301	5.216	T	-1.27584	0.000429319	NA			11458024
BS00024993_51	5B	7937729	6.767	A	-1.42499	7.19394e-06	TraesCS5B02G006600	7,936,224-7,944,965	Serine protease HtrA-like	2,559,375-2,559,485
tplb0060p09_735	5B	8343384	4.279	T	-1.28028	7.22664e-05	TraesCS5B02G007100	8,342,582-8,344,606	Cytochrome P450	previous winter GWAS
Excalibur_c32189_998	5B	8344157	5.699	C	-1.38145	1.67456e-05				BS00091519_51
BS00102828_51	5B	8353237	4.484	A	-1.28028	7.22664e-05	TraesCS5B02G007200	8,351,751-8,353,860	Cytochrome P45	6648543
Excalibur_c6967_553	5B	8910615	5.009	A	-1.26673	4.72517e-05	TraesCS5B02G007800	8,905,295-8,919,306	SacI-like domain protein/WW domain protein
RFL_Contig4979_965	5B	8918235	5.415	C	-1.26673	4.72517e-05
RFL_Contig4979_965	5B	8918288	5.642	C	-1.28105	0.000127571
BS00067985_51	5B	8945985	4.173	T	-1.29934	8.8533e-05	TraesCS5B02G008100	8,945,172-8,946,074	Elongation of fatty acids protein 3-like
S5B_683968232	5B	683968232	6.578	A	-1.52961	0.000279955	NA
S5B_683968248	5B	683968248	6.578	A	-1.52961	0.000279955	NA
S5B_684126214	5B	684126214	12.667	A	-1.46276	0.000105986	NA
S5B_684126235	5B	684126235	12.667	G	-1.46276	0.000105986	NA
S5B_684126253	5B	684126253	12.667	C	-1.46276	0.000105986	NA
RAC875_c17297_341	6A	73995083	6.966	A	-0.795711	0.000344127	TraesCS6A02G105800	73,993,901-73,998,572	Cellulose synthase-like protein
Tdurum_contig14559_741	6B	132314245	6.247	G	-0.794107	0.000330541	TraesCS6B02G135100	132,314,168-132,318,422	Cellulose synthase-like protein
AX-89330144	6B	132314574	6.999	A	-0.795561	0.000365419
S7A_675273205	7A	675273205	8.54	T	-1.31319	0.000972449	NA
S7A_684119470	7A	684119470	12.16	C	-1.25134	8.63337e-05	NA
wsnp_Ex_c6354_11053460	7A	692340162	4.693	T	-0.937574	0.000477583	TraesCS7A02G503900	692,340,098-692,348,859	DNA-directed RNA polymerase
SUN_137680101	UN	137680101	13.384	G	-1.26799	0.000886984	TraesCSU02G141800	137,678,893-137,682,059	Leucine-rich repeat receptor-like protein kinase family protein
SUN_283236354	UN	283236354	9.07	A	-1.5304	0.000382859	NA
SUN_404125377	UN	404125377	18.269	T	-1.80426	1.28744e-05	NA
RAC875_c19332_645	UN	480319089	5.074	G	-0.992913	0.000249362	NA
RAC875_c76611_364	UN	480319145	5.732	G	-0.927134	0.000587241	NA
Tdurum_contig14559_204	UN	480319226	5.229	A	-0.873786	0.000669927	NA
Exp.II.
SNP	CHROM	POS	R2	target allele	allele effect	P-value	Gene model harboring the significant marker	Gene model position	Functional annotation
S1D_48736530	1D	48736530	2.215	A	-1.08739	0.000630926	NA
AX-94533854	2B	715310497	1.821	A	-0.473692	0.000917263	TraesCS2B02G520600	715,310,468-715,317,967	Regulator of chromosome condensation (RCC1) family protein
S2D_449509087	2D	449509087	2.263	C	-1.91004	3.5918e-05	TraesCS2D02G351000	449,509,168-449,510,316	Fasciclin-like arabinogalactan protein
AX-94449361	4B	596379651	6.762	C	-0.644934	5.73188e-05	TraesCS4B02G307000	596,375,433-596,379,855	Mitochondrial carrier protein, expressed
AX-158585120	5A	567084013	6.13	T	-0.427795	0.000770501	NA
RAC875_c79649_197	5B	11458024	12.266	G	-0.664486	2.60245e-05	TraesCS5B02G011400	11,454,818-11,458,233	Hydroxyproline-rich glycoprotein-like
S6A_58591217	6A	58591217	13.422	T	-1.92138	0.000780357	NA
S6A_608584228	6A	608584228	1.362	G	-1.37733	0.000622924	NA
wsnp_Ra_c11600_18784716	6B	402211812	13.777	C	-0.951979	0.000132241	TraesCS6B02G235600	402,210,662-402,221,308	18S pre-ribosomal assembly protein gar2-related protein
Ra_c70829_369	7A	679840276	15.691	T	-1.01287	2.33105e-09	TraesCS7A02G490000	679,839,133-679,842,051	WAT1-related protein
AX-109506198	7A	708231220	5.324	G	-0.460311	0.000922362	TraesCS7A02G526000	708,229,387-708,231,828	RING/U-box superfamily protein
BS00039118_51	7B	656929283	3.933	T	-0.404279	1.33067e-05	TraesCS7B02G390600	656,928,697-656,930,297	F-box protein
Kukri_c49828_316	7B	702501105	3.629	T	-0.415767	0.000428508	NA
S7D_169421462	7D	169421462	1.232	A	-1.96603	0.000152973	NA
AX-158554684	7D	556218829	4.662	G	-0.560751	0.000705198	NA
AX-108726016	UN	235883	3.557	C	-0.410985	0.000646299	NA
BS00065624_51	UN	82434471	6.206	G	-0.559076	9.74264e-07	NA
IAAV7551	UN	350686188	14.739	G	-1.22799	1.31414e-11	NA
Tdurum_contig10768_1659	UN	480319208	4.268	A	-0.416578	0.000572585	NA

## Sheet: TableS6
Table S6. Gene enrichment analyss of the seven gene models harboring signficant markers associated with powdery mildew seedling resistance on chromosome 5B
Group	Enrichment FDR	nGenes	Pathway Genes	Fold Enrichment	Pathway	URL	Genes
Biological process	0.00978443	1	42	365.799	Oxylipin biosynthetic proc.	http://amigo.geneontology.org/amigo/term/GO:0031408	TRAESCS5B02G006500
	0.00978443	1	43	357.292	Oxylipin metabolic proc.	http://amigo.geneontology.org/amigo/term/GO:0031407	TRAESCS5B02G006500
	0.100413	1	843	18.2249	Carboxylic acid biosynthetic proc.	http://amigo.geneontology.org/amigo/term/GO:0046394	TRAESCS5B02G006500
	0.100554	1	1139	13.4886	Small molecule biosynthetic proc.	http://amigo.geneontology.org/amigo/term/GO:0044283	TRAESCS5B02G006500
	0.122034	1	1981	7.75546	Oxoacid metabolic proc.	http://amigo.geneontology.org/amigo/term/GO:0043436	TRAESCS5B02G006500
Molecular function	0.000819335	2	195	157.575	Oxidoreductase activity, acting on paired donors, with incorporation or reductio	http://amigo.geneontology.org/amigo/term/GO:0016709	TRAESCS5B02G007100 TRAESCS5B02G007200
	0.0213098	1	138	111.33	Oxidoreductase activity, acting on single donors with incorporation of molecular	http://amigo.geneontology.org/amigo/term/GO:0016702	TRAESCS5B02G006500
	0.0213098	1	192	80.0186	Dioxygenase activity	http://amigo.geneontology.org/amigo/term/GO:0051213	TRAESCS5B02G006500
	0.0428173	1	444	34.6026	Serine-type endopeptidase activity	http://amigo.geneontology.org/amigo/term/GO:0004252	TRAESCS5B02G006600
	0.0146361	2	1181	26.0179	Monooxygenase activity	http://amigo.geneontology.org/amigo/term/GO:0004497	TRAESCS5B02G007100 TRAESCS5B02G007200
	0.0565461	1	739	20.7897	Serine-type peptidase activity	http://amigo.geneontology.org/amigo/term/GO:0008236	TRAESCS5B02G006600
	0.0565461	1	739	20.7897	Serine hydrolase activity	http://amigo.geneontology.org/amigo/term/GO:0017171	TRAESCS5B02G006600
	0.0634049	1	916	16.7725	Phosphoric ester hydrolase activity	http://amigo.geneontology.org/amigo/term/GO:0042578	TRAESCS5B02G007800
	0.0182447	2	1841	16.6905	Iron ion binding	http://amigo.geneontology.org/amigo/term/GO:0005506	TRAESCS5B02G007100 TRAESCS5B02G007200
	0.0773057	1	1229	12.5009	Endopeptidase activity	http://amigo.geneontology.org/amigo/term/GO:0004175	TRAESCS5B02G006600

## Sheet: TableS7
Tables S7. Genetic distance among the common resistance genotypes in bith Exp.I. and Exp.II.
	Giza-152	Giza-168	QADRY 001	QADRY 002	QADRY 005	QADRY 007	Beni Swief-6	Rusty	LRS-1F193	Kolibri	MG 27967	MG 27973	MG 27981	IWA8609175	1137	1066	Kule	Hmira	Solitaire
Giza-152	0	0.38368	0.353949	0.34557	0.342644	0.322888	0.473719	0.469277	0.383211	0.393508	0.367699	0.431241	0.381726	0.362148	0.325447	0.312991	0.213211	0.333736	0.412522
Giza-168	0.38368	0	0.371645	0.355621	0.361626	0.363991	0.502292	0.482368	0.404721	0.443176	0.37932	0.424926	0.34366	0.432248	0.41351	0.408323	0.373175	0.414023	0.387312
QADRY 001	0.353949	0.371645	0	0.171816	0.168226	0.268412	0.460016	0.474262	0.409116	0.40861	0.368623	0.414503	0.37185	0.413087	0.313756	0.322136	0.355292	0.335499	0.417793
QADRY 002	0.34557	0.355621	0.171816	0	0.0951519	0.201156	0.47183	0.48394	0.395622	0.415605	0.394119	0.436756	0.382008	0.402079	0.319996	0.337694	0.339057	0.359701	0.387676
QADRY 005	0.342644	0.361626	0.168226	0.0951519	0	0.175922	0.465088	0.478186	0.39715	0.399449	0.373891	0.421418	0.366812	0.390868	0.315615	0.312769	0.332418	0.339301	0.372719
QADRY 007	0.322888	0.363991	0.268412	0.201156	0.175922	0	0.47689	0.474159	0.414768	0.402883	0.36293	0.418083	0.377647	0.392909	0.307907	0.321222	0.324447	0.334209	0.383677
Beni Swief-6	0.473719	0.502292	0.460016	0.47183	0.465088	0.47689	0	0.192893	0.447788	0.475741	0.432218	0.479238	0.456802	0.439901	0.482106	0.444645	0.466779	0.450592	0.496538
Rusty	0.469277	0.482368	0.474262	0.48394	0.478186	0.474159	0.192893	0	0.443739	0.478407	0.412047	0.470323	0.447799	0.434496	0.475425	0.439468	0.461126	0.444286	0.478331
LRS-1F193	0.383211	0.404721	0.409116	0.395622	0.39715	0.414768	0.447788	0.443739	0	0.38764	0.377875	0.434955	0.371537	0.332659	0.41047	0.386317	0.394286	0.399741	0.367238
Kolibri	0.393508	0.443176	0.40861	0.415605	0.399449	0.402883	0.475741	0.478407	0.38764	0	0.359422	0.402781	0.362169	0.372805	0.420735	0.40688	0.371586	0.408898	0.363405
MG 27967	0.367699	0.37932	0.368623	0.394119	0.373891	0.36293	0.432218	0.412047	0.377875	0.359422	0	0.350944	0.284934	0.35447	0.33431	0.308536	0.330873	0.307634	0.388195
MG 27973	0.431241	0.424926	0.414503	0.436756	0.421418	0.418083	0.479238	0.470323	0.434955	0.402781	0.350944	0	0.260658	0.427284	0.41984	0.40317	0.417827	0.415161	0.369744
MG 27981	0.381726	0.34366	0.37185	0.382008	0.366812	0.377647	0.456802	0.447799	0.371537	0.362169	0.284934	0.260658	0	0.375026	0.377987	0.361766	0.377847	0.377814	0.347094
IWA8609175	0.362148	0.432248	0.413087	0.402079	0.390868	0.392909	0.439901	0.434496	0.332659	0.372805	0.35447	0.427284	0.375026	0	0.36675	0.354249	0.356193	0.371321	0.368665
1137	0.325447	0.41351	0.313756	0.319996	0.315615	0.307907	0.482106	0.475425	0.41047	0.420735	0.33431	0.41984	0.377987	0.36675	0	0.253164	0.293621	0.279792	0.419577
1066	0.312991	0.408323	0.322136	0.337694	0.312769	0.321222	0.444645	0.439468	0.386317	0.40688	0.308536	0.40317	0.361766	0.354249	0.253164	0	0.29389	0.162078	0.401849
Kule	0.213211	0.373175	0.355292	0.339057	0.332418	0.324447	0.466779	0.461126	0.394286	0.371586	0.330873	0.417827	0.377847	0.356193	0.293621	0.29389	0	0.310688	0.389568
Hmira	0.333736	0.414023	0.335499	0.359701	0.339301	0.334209	0.450592	0.444286	0.399741	0.408898	0.307634	0.415161	0.377814	0.371321	0.279792	0.162078	0.310688	0	0.414092
Solitaire	0.412522	0.387312	0.417793	0.387676	0.372719	0.383677	0.496538	0.478331	0.367238	0.363405	0.388195	0.369744	0.347094	0.368665	0.419577	0.401849	0.389568	0.414092	0
